# Supplementary material for: Ubiquitin is directly linked via an ester to protein-conjugated mono-ADP-ribose
Source: EMBO J. 2025 Feb 25;44(8):2211–31. doi: 10.1038/s44318-025-00391-7 (PMC12000418; doi:10.1038/s44318-025-00391-7)
Supplement: Supplementary file 2 — Source data Fig. 1 [file 44318_2025_391_MOESM2_ESM.zip]

Archive with 5 entries (4 files):
- SD Figure 1/
- SD Figure 1/.DS_Store
- __MACOSX/SD Figure 1/._.DS_Store
- SD Figure 1/Fig1ABC.png
- __MACOSX/SD Figure 1/._Fig1ABC.png
