# Supplementary material for: Ubiquitin is directly linked via an ester to protein-conjugated mono-ADP-ribose
Source: EMBO J. 2025 Feb 25;44(8):2211–31. doi: 10.1038/s44318-025-00391-7 (PMC12000418; doi:10.1038/s44318-025-00391-7)
Supplement: Supplementary file 4 — Source data Fig. 3 [file 44318_2025_391_MOESM4_ESM.zip]

Archive with 7 entries (6 files):
- SD Figure 3/
- SD Figure 3/.DS_Store
- __MACOSX/SD Figure 3/._.DS_Store
- SD Figure 3/Fig3B.png
- __MACOSX/SD Figure 3/._Fig3B.png
- SD Figure 3/3C_3D_Quantification.xlsx
- __MACOSX/SD Figure 3/._3C_3D_Quantification.xlsx
