# Supplementary material for: Ubiquitin is directly linked via an ester to protein-conjugated mono-ADP-ribose
Source: EMBO J. 2025 Feb 25;44(8):2211–31. doi: 10.1038/s44318-025-00391-7 (PMC12000418; doi:10.1038/s44318-025-00391-7)
Supplement: Supplementary file 4 — Source data Fig. 3 [file 44318_2025_391_MOESM4_ESM.zip › SD Figure 3/3C_3D_Quantification.xlsx]

## Sheet: Figure 3
	HA-Ubiquitin signal (% Buffer)
Replicate	Buffer	TssM	TssM*	NUDT16	MD1	NH2OH
1	100	9.54067	55.2795	62.178	75.5197	59.1354
2	100	17.9084	67.9811	74.2639	46.0707	46.6125
3	100	7.75489	66.8548	76.4321
4	100	8.5718	65.7681	58.1904	59.4028	39.79
average	100	10.9439	63.9709	67.7661	60.3311	48.5126
SD	0	4.69999	5.86425	8.94877	14.7464	9.81166
	ADPr signal (% Buffer)
Replicate	Buffer	TssM	TssM*	NUDT16	MD1	NH2OH
1	100	86.3698	92.1407	0	7.95565	0.625566
2	100	101.43	99.4174	1.02476	7.20115	0
3	100	83.0421	82.0031	0
4	100	70.0097	70.1021	1.05135	15.8069	1.99112
average	100	85.2129	85.9158	0.519027	10.3212	0.872227
SD	0	12.9123	12.7335	0.599419	4.76571	1.01822
