# Supplementary material for: Ubiquitin is directly linked via an ester to protein-conjugated mono-ADP-ribose
Source: EMBO J. 2025 Feb 25;44(8):2211–31. doi: 10.1038/s44318-025-00391-7 (PMC12000418; doi:10.1038/s44318-025-00391-7)
Supplement: Supplementary file 6 — Source data Fig. 5 [file 44318_2025_391_MOESM6_ESM.zip]

Archive with 7 entries (6 files):
- SD Figure 5/
- SD Figure 5/5D_5E_5G_5H_Quantification.xlsx
- __MACOSX/SD Figure 5/._5D_5E_5G_5H_Quantification.xlsx
- SD Figure 5/Fig5ABCF.png
- __MACOSX/SD Figure 5/._Fig5ABCF.png
- SD Figure 5/.DS_Store
- __MACOSX/SD Figure 5/._.DS_Store
