# Supplementary material for: Ubiquitin is directly linked via an ester to protein-conjugated mono-ADP-ribose
Source: EMBO J. 2025 Feb 25;44(8):2211–31. doi: 10.1038/s44318-025-00391-7 (PMC12000418; doi:10.1038/s44318-025-00391-7)
Supplement: Supplementary file 6 — Source data Fig. 5 [file 44318_2025_391_MOESM6_ESM.zip › SD Figure 5/5D_5E_5G_5H_Quantification.xlsx]

## Sheet: 5D_5E_5G_5H
5D
	Buffer	TssM	TssM*
Replicate 1	1	3.889	2.6068
Replicate 2	1	1.8861	1.30894
Average	1	2.88755	1.95787
SD	0	1.41626	0.917723
5E
	Buffer	TssM	TssM*
Replicate 1	1	0.129339	0.436608
Replicate 2	1	0.15018	0.426023
Average	1	0.13976	0.431315
SD	0	0.0147373	0.00748428
5G
	Buffer	TssM	TssM*
Replicate 1	1	1.6862	1.337
Replicate 2	1	1.98274	1.65211
Replicate 3	1	1.69808	1.28035
Average	1	1.78901	1.42315
SD	0	0.167879	0.200292
5H
	Buffer	TssM	TssM*
Replicate 1	1	0.592822	0.879979
Replicate 2	1	0.195812	0.681404
Replicate 3	1	0.250733	0.814645
Average	1	0.346456	0.792009
SD	0	0.215119	0.101204
