# Supplementary material for: Ubiquitin is directly linked via an ester to protein-conjugated mono-ADP-ribose
Source: EMBO J. 2025 Feb 25;44(8):2211–31. doi: 10.1038/s44318-025-00391-7 (PMC12000418; doi:10.1038/s44318-025-00391-7)
Supplement: Supplementary file 7 — Figure EV Source Data [file 44318_2025_391_MOESM7_ESM.zip]

Archive with 13 entries (12 files):
- EV_Source Data/
- EV_Source Data/EV1.png
- __MACOSX/EV_Source Data/._EV1.png
- EV_Source Data/EV3.png
- __MACOSX/EV_Source Data/._EV3.png
- EV_Source Data/EV4_BCE_Quantification.xlsx
- __MACOSX/EV_Source Data/._EV4_BCE_Quantification.xlsx
- EV_Source Data/EV2_B.png
- __MACOSX/EV_Source Data/._EV2_B.png
- EV_Source Data/EV4_ADF.png
- __MACOSX/EV_Source Data/._EV4_ADF.png
- EV_Source Data/EV5_ABC.png
- __MACOSX/EV_Source Data/._EV5_ABC.png
