# Supplementary material for: Ubiquitin is directly linked via an ester to protein-conjugated mono-ADP-ribose
Source: EMBO J. 2025 Feb 25;44(8):2211–31. doi: 10.1038/s44318-025-00391-7 (PMC12000418; doi:10.1038/s44318-025-00391-7)
Supplement: Supplementary file 7 — Figure EV Source Data [file 44318_2025_391_MOESM7_ESM.zip › EV_Source Data/EV4_BCE_Quantification.xlsx]

## Sheet: 4B_4C_4E
4B		Mono ADPr (%DMSO)
RBN010860 ( µM)	Log [RBN010860], M	Replicate 1	Replicate 2	Replicate 3	Average	SD
DMSO	-9	100	100	100	100	0
0.01 µM	-8	75.8613	82.5723	97.5245	85.3194	11.0898
0.03 µM	-7.52288	52.2387	65.6558	85.6027	67.8324	16.7881
0.1 µM	-7	19.1482	29.4204	28.0807	25.5498	5.58428
0.3 µM	-6.5229	5.18543	6.10772	9.56461	6.95259	2.30861
1 µM	-6	-0.3542	0.08533	3.41433	1.04849	2.06063
4C	Mono ADPr (%DMSO)
RBN010860 (nM)	DMSO	10	30	100	300	1000
Replicate 1	1	1.2764	0.913908	1.16516	1.65224	1.86121
Replicate 2	1	1.3702	1.4732	1.8831	1.7158	2.0226
Replicate 3	1	0.808979	0.711985	1.23859	1.42076	1.77991
Average	1	1.15186	1.03303	1.42895	1.59627	1.88791
SD	0	0.300625	0.394341	0.395015	0.155279	0.123529
4E	Buffer
	DMSO	RBN010860
Replicate 1	100	50.5951
Replicate 2	100	153.769
Average	100	102.182
SD	0	72.9549
